# Supplementary material for: Intra-Articular Laser Treatment Plus Platelet Rich Plasma (PRP) Significantly Reduces Pain in Many Patients Who Had Failed Prior PRP Treatment
Source: Medicines (Basel). 2019 Jul 16;6(3):75. doi: 10.3390/medicines6030075 (PMC6789467; doi:10.3390/medicines6030075)
Supplement: Supplementary file 1 [file medicines-06-00075-s001.zip]

Archive with 1 entries (1 files):
- medicines-526171-supplementary.xlsx
