# Supplementary material for: Intra-Articular Laser Treatment Plus Platelet Rich Plasma (PRP) Significantly Reduces Pain in Many Patients Who Had Failed Prior PRP Treatment
Source: Medicines (Basel). 2019 Jul 16;6(3):75. doi: 10.3390/medicines6030075 (PMC6789467; doi:10.3390/medicines6030075)
Supplement: Supplementary file 1 [file medicines-06-00075-s001.zip › medicines-526171-supplementary.xlsx]

## Sheet: Patients
Pt #	DOS	Side	Body Part	mo post inj	Where	JT Space	PRP	Saline	DOB	Age	BMI	Sex	Laser Light	Out come	Synv #	Synv Mo	PRP/ Stem Cell Inj #	IA Laser + Saline	IA Laser Dry	IA Laser/ PRP Inj#	IA Laser Total	Inj Total (Syn + PRP)	Why No Jt Replace	Comments	Good at 6 mo	Good at 1 Yr	Good at 2 Yr	Good > 2 Yr	Pre Have Forms?	Pre Score 1	Pre Score 2	Pre Score 3	Pre SANE	6 Mo Date	6 Mo Mos	6 Mo Have %?	6 Mo Have Score	6 Mo Score 1	6 Mo Score 2	6 Mo Score 3	6 Mo Have SANE	6 Mo SANE	1 YR Date	1 YR Mos	1 YR Have %?	1 YR Have Score	1 Yr Score 1	1 Yr Score 2	1 Yr Score 3
1	2016-09-14	R	knee	32	med	0	Yes	No	1941-09-26	74	32.2	F	IR/Red/Blue	bad	0		1	0	0	1	1	2	TKA	TKA 1/23/17	N	N	N	NY	Y	98	38	66	90			Y	N	UK	UK	UK	N	UK			Y	N	UK	UK	UK
2	2016-10-12	R	knee	31	med	0	Yes	no	1928-10-23	87	23.8	F	IR/Red/Blue	bad	0		1	0	0	1	1	2	TKA	TKA done 7/2017	N	N	N	NY	Y	233	53.9	39	75	2017-02-06	3	Y	UK	UK	UK	UK	Y	65			Y	N	UK	UK	UK
3	2016-12-12	L	knee	29	med	0	Yes	No	1943-11-07	73	28.8	M	IR/Red/Blue	bad	0		1	0	0	1	1	2	TKA	TKA 11/9/17	N	N	N	NY	Y	264	70.3	22	70			Y	N	UK	UK	UK	N	UK			Y	N	UK	UK	UK
4	2017-02-13	R	knee	27	med	0	Yes	No	1952-08-04	64	31.3	M	IR/Red/Blue	good	0		1	0	0	1	1	2			Y	N	N	NY	Y	UK	59.7	53	40	2017-12-05	9	Y	N	UK	UK	UK	Y	45			Y	N	UK	UK	UK
5	2016-08-22	R	knee	33	med	0	Yes	No	1928-05-10	88	34.2	F	IR/Red/Blue	bad	0		2		0	1	1	3		5/1/19Too old for surg, fell & did PT which helped a bit	N	N	N	N	Y	261	59.7	36	50	2019-05-01	32	Y	Y	UK	48.8	39	Y	80	2019-05-01	32	Y	Y	UK	48.8	39
6	2016-08-22	L	knee	33	med	0	Yes	No	1928-10-23	87	23.8	F	IR/Red/Blue	bad	1	2	1		0	1	1	3	TKA	TKA done 4/2017	N	N	N	NY	Y	69	0	75	90	2017-02-06	5	Y	N	UK	UK	UK	Y	65			Y	N	UK	UK	UK
7	2016-08-31	L	knee	32	med	0	Yes	No	1958-11-24	57	29.1	F	IR/Red/Blue	good	0		2		0	2	2	4			Y	Y	Y	NY	Y	196	58	42	90	2017-01-09	4	Y	N	UK	UK	UK	Y	22	2017-08-31	12	Y	Y	UK	56
8	2017-06-26	R	knee	23	med	0	Yes	No	1961-08-11	55	26.4	F	IR/Red/Blue	good	0		2	0	0	1	1	3	TKA	TKA 6/5/2018	Y	N	N	NY	Y	UK	75.1	UK	20	2018-02-21	7	Y	Y	UK	64.7	UK	N	UK	2018-05-20	10	Y	Y	UK	66.4	UK
9	2016-11-28	R	knee	30	med	1	Yes	No	1944-11-14	72	31	F	IR/Red/Blue	bad	0	0	2		0	1	1	3	TKA	1 prior stem, 1 prior PRP; TKA 1/24/17	N	N	N	NY	Y	212	58	42	40			Y	N	UK	UK	UK	N	UK			Y	N	UK	UK	UK
10	2016-07-11	L	knee	34	med	1	Yes	No	1949-10-20	66	40.2	M	Red/Red	good	2	1	4	1	1	2	4	10	TKA	TKA 12/4/17	Y	N	N	N	Y	129	0	78	95	2017-01-27	6	Y	Y	UK	59.7	UK	Y	60			Y	N	UK	UK	UK
11	2016-08-24	R	knee	33	med	3	Yes	No	1941-07-15	75	33.7	F	IR/Red/Blue	good	1	6	2	0	0	2	2	5			Y	Y	Y	N	Y	248	53.9	25	40	2017-10-09	13	Y	Y	UK	68.2	10	Y	70	2017-10-09	13	Y	Y	UK	68.2	10
12	2016-12-05	L	knee	29	med	3	Yes	No	1941-07-15	75	33.7	F	IR/Red/Blue	bad	5	4	3		0	1	1	9		Synvisc, surg prior to laser, stem cell	N	N	N	NY	Y	266	56	25	50	2017-10-09	10	Y	Y	UK	61.4	UK	Y	40	2018-05-09	17	Y	Y	UK	58	37
13	2017-02-13	R	knee	27	med	3	Yes	No	1960-06-16	56	25	F	IR/Red/Blue	good	0		1	0	0	1	1	2			Y	Y	Y	NY	Y	UK	48.8	UK	70	2018-01-03	10	Y	Y	UK	89.5	22	Y	0	2018-01-03	10	Y	Y	UK	89.5	22
14	2017-04-06	R	knee	25	med	4	Yes	No	1954-12-13	62	27.3	F	IR/Red/Blue	good	1	7	1	0	0	1	1	3			Y	Y	Y	NY	Y	UK	64.7	UK	60	2018-12-01	19	Y	Y	UK	85.2	12	Y	30	2018-12-01	19	Y	Y	UK	85.2	12
15	2016-11-21	L	knee	30	med	5	Yes	No	1955-08-10	61	35.9	M	IR/Red/Blue	bad	0		1	0	0	1	1	2	PT	1/3/18 went alt MD - PT & hylagen feels good now	N	N	N	NY	Y	216	51.5	48	50	2018-01-03	13	Y	Y	UK	42.1	UK	Y	0	2018-01-03	13	Y	Y	UK	42.1	UK
16	2016-12-27	R	knee	29	med	5	Yes	No	1961-05-04	55	33	M	?	bad	1	3	1	0	0	1	1	3	TKA	TKA 1/9/18	N	N	N	NY	Y	203	51.5	38	90	2017-06-15	5	Y	Y	UK	48.8	UK	Y	95	2017-12-13	11	Y	Y	UK	42.1	UK
17	2017-03-20	L	knee	26	PF	1	Yes	No	1945-09-11	71	24.3	F	IR/Red/Blue	good	1	4	1	0	0	1	1	3		also prior surg	UK	UK	UK	NY	Y	UK	42.1	UK	90			N	N	UK	UK	UK	N	UK			N	N	UK	UK	UK
18	2017-05-01	L	knee	24	PF	1	Yes	No	1954-05-06	62	25.7	F	IR/Red/Blue	good	0		1	0	0	1	1	2			Y	Y	Y	NY	Y	UK	64.7	UK	50	2018-01-04	8	Y	Y	UK	72.5	UK	Y	15	2018-07-30	14	Y	Y	UK	75.1	9
19	2016-12-05	R	knee	29	PF	2	Yes	no	1950-07-11	66	32.6	F	IR/Red/Blue	good	0		1	0	0	1	1	2			Y	Y	Y	NY	Y	165	51.5	53	90	2017-05-23	5	N	N	UK	78	UK	Y	17	2018-01-04	12	Y	Y	UK	100	UK
20	2016-12-05	L	knee	29	PF	4	Yes	No	1952-09-30	64	25.1	M	IR/Red/Blue	bad	1	10	3		0	1	1	5	Surg	surg 5/25/18 OATS & patellar realign	N	N	N	NY	Y	235	63	39	80	2017-04-12	4	Y	Y	UK	64.7	UK	Y	70			Y	N	UK	UK	UK
21	2017-02-06	L	knee	27	lat	5	Yes	No	1941-08-09	75	32	F	IR/Red/Blue	bad	0		1	0	0	1	1	2	TKA	TKA 2018	N	N	N	NY	Y	UK	42.1	UK	85			Y	N	UK	UK	UK	N	UK			Y	N	UK	UK	UK
22	2016-08-19	R	knee	33	lat	5	Yes	No	1955-05-24	61	18.6	M	IR/Red	bad	1	5	1	1	0	1	2	4			N	N	N	N	Y	197	51.5	57	87	2017-02-07	5	Y	Y	UK	48.8	UK	Y	78	2017-08-08	11	Y	Y	UK	56	UK
23	2016-09-02	R	hip	32		T2	Yes	No	1956-07-22	60	33.3	M	IR/Red/Blue	good	0		1		0	1	1	2			Y	Y	Y	Y	Y	73	NA	NA	65	2017-04-24	7	Y	Y	35	NA	NA	Y	65	2017-08-21	11	Y	N	UK	NA	NA
24	2017-02-22	R	hip	27		T3	Yes	No	1958-02-11	59	25.4	M	IR/Red/Blue	bad	0		1	0	0	1	1	2	THA	THA done 4/2017	N	N	N	NY	Y	63	NA	NA	55			Y	N	UK	UK	UK	N	UK			Y	N	UK	UK	UK
25	2017-03-24	R	hip	26		T3	Yes	No	1955-01-26	62	30.4	M	Red/Blue	bad	0		2	0	0	1	1	3	THA	THA done 8/22/17	N	N	N	NY	Y	50	NA	NA	40			Y	N	UK	UK	UK	N	UK			Y	N	UK	UK	UK
26	2016-09-02	L	hip	32		T3	Yes	No	1946-03-09	70	30	M	IR/Red/Blue	bad	0		3		0	1	1	4	THA	THA 6/12/17	Y	N	N	NY	Y	75	NA	NA	10	2017-03-03	6	Y	N	UK	UK	UK	Y	10			Y	N	UK	UK	UK
27	2016-09-19	R	thumb	32		NA	Yes	No	1950-04-10	66	24.4	M	IR/Red/Blue	good	0		1	0	0	1	1	2			Y	Y	Y	NY	Y	41	50	75	25	2017-02-01	4	Y	Y	25	0	63	Y	50	2017-08-07	10	Y	Y	11	UK	UK
28	2017-04-24	R	thumb	25		NA	Yes	No	1962-10-28	54	22.3	F	IR/Red/Blue	bad	0		1	1	0	1	2	3			Y	Y	Y	NY	Y	30	31	25	UK	2018-12-14	19	Y	Y	41	100	UK	Y	50	2018-12-14	19	Y	Y	41	100	UK
29	2016-10-10	L	sh	31		0	Yes	No	1942-12-19	73	31.8	M	IR/Red/Blue	Good	0		4	0	0	1	1	5		1 prior PRP/3 prior stem cell	UK	UK	UK	NY	Y	75	UK	UK	50			N	N	UK	UK	UK	N	UK			N	N	UK	UK	UK
30	2017-03-03	R	sh	26	GH	1	Yes	No	1944-03-22	72	23.9	M		bad	0		2	0	0	1	1	3	TSA	TSA 2/13/19	N	N	N	N	Y	41	UK	UK	25	2018-01-03	10	Y	Y	55	UK	UK	N	UK	2018-01-03	10	Y	Y	55	UK	UK
	Part	#	Mean Age	Oldest	Youngest	Male	Female
	Knees	22	68.4545			7	15
	PF	4	65.75			1	3
	Med	16	69.1875			5	11
	Lat	2	68			1	1
	Hip	4	62.75			4	0
	T1	0	NA			0	0
	T2	1	60			1	0
	T3	3	63.6667			3	0
	Shoulders	2	72.5			2	0
	Thumb	2	60			1	1
	Totals	30	67.4	88	54	14	16
																									SANE												KOOS - PS												WOMAC
	Part	Total	6 Mo Totals	6 Mo Good	6 mo Bad	UK 6 Mo	% Good	Jt Replac	% Total Jt Repl	1 Yr Totals	1 Yr Good	1 Yr Bad	UK 1 Yr	% Good	Jt Replacement	% Total Jt Repl	2 Yr Totals	2 Yr Good	2 Yr Bad	UK 2 Yr	% Good	Jt Replacement	% Total Jt Repl		Pre Treat #	Pre Treat Mean	ST Dev	6 Mo #	6 Mo Mean	ST Dev	1 Yr #	1 Yr Mean	ST Dev	2 Yr #	2 Yr Mean	ST Dev	Pre Treat #	Pre Treat Mean	ST Dev	6 Mo #	6 Mo Mean	ST Dev	1 Yr #	1 Yr Mean	ST Dev	2 Yr #	2 Yr Mean	ST Dev	Pre Treat #
	Knees	22	22	9	12	1	0.428571	2	0.0952381	22	6	15	1	0.285714	6	0.285714	22	6	15	1	0.285714	9	0.428571		22	68.2727	22.3589	16	47	30.0422	11	40	35.7071	8	35	30.706	22	50.6364	18.6397	13	64.0308	14.6757	12	65.6167	18.7452	7	66.8429	19.6402	16
	PF	4	4	2	1	1	0.666667	0	0	4	2	1	1	0.666667	0	0	4	2	1	1	0.666667	0	0		4	77.5		3	34		2	7.5		2	17.5		4	55.325		3	71.7333		2	87.55		1	100		2
	Med	16	16	7	9	0	0.4375	2	0.125	16	4	12	0	0.25	6	0.375	16	4	12	0	0.25	8	0.5		16	63.75		12	47.6667		9	47.2222		6	40.8333		16	49.9437		9	63.1556		9	61.8111		6	61.3167		13
	Lat	2	2	0	2	0	0	0	0	2	0	2	0	0	0	0	2	0	2	0	0	1	0.5		2	86		1	78		0	#DIV/0!		0	#DIV/0!		2	46.8		1	48.8		1	56		0	#DIV/0!		1
	BOB & 1mm	12	12	5	6	1	0.454545	2	0.181818	12	2	9	1	0.181818	6	0.545455	12	2	9	1	0.181818	7	0.636364		12	66.6667		7	29.3333		4	15.4167		3	10.8333		12	48.2917		4	20.475		4	20.525		2	8.73333		9
	2mm & up	10	10	4	6	0	0.4	0	0	10	4	6	0	0.4	0	0	10	4	6	0	0.4	2	0.2		10	70.2		9	40		7	25.5		5	15		10	53.45		9	58.67		8	54.11		5	36.31		7
	UK Joint Sp	0	0	0	0	0	#DIV/0!	0	#DIV/0!	0	0	0	0	#DIV/0!	0	#DIV/0!	0	0	0	0	#DIV/0!	0	#DIV/0!
	Hip	4	4	2	2	0	0.5	2	0.5	4	1	3	0	0.25	3	0.75	4	1	3	0	0.25	3	0.75		4	42.5	23.9792	2	37.5	38.8909	1	78		1	60
	T1	0	0	0	0	0	#DIV/0!	0	#DIV/0!	0	0	0	0	#DIV/0!	0	#DIV/0!	0	0	0	0	#DIV/0!	0	#DIV/0!
	T2	1	1	1	0	0	1	0	0	1	1	0	0	1	0	0	1	1	0	0	1	0	0		1	65		1	65		1	78		1	60
	T3	3	3	1	2	0	0.333333	2	0.666667	3	0	3	0	0	3	1	3	0	3	0	0	3	1		3	35		1	10		0	#DIV/0!		0	#DIV/0!
	Shoulders	2	2	0	1	1	0	0	0	2	0	1	1	0	0	0	2	0	1	1	0	1	1		2	37.5	17.6777	0	#DIV/0!		0	#DIV/0!		0	#DIV/0!
	0-1mm	2	2	0	1	1	0		0	2	0	1	1	0		0	2	0	1	1	0	1	1		2	37.5		0	#DIV/0!		0	#DIV/0!		0	#DIV/0!
	>1mm	0	0	0	0	0	#DIV/0!		#DIV/0!	0	0	0	0	#DIV/0!		#DIV/0!	0	0	0	0	#DIV/0!		#DIV/0!
	Thumb	2	2	2	0	0	1		0	2	2	0	0	1		0	2	2	0	0	1		0		1	25		2	50		2	30		2	25
	Biceps - Exclude	0	0	0	0	0	#DIV/0!		#DIV/0!	0	0	0	0	#DIV/0!		#DIV/0!	0	0	0	0	#DIV/0!		#DIV/0!
	Totals	30	30	13	15	2	0.464286	4	0.142857	30	9	19	2	0.321429	9	0.321429	30	9	19	2	0.321429	13	0.464286		29	61.1034	24.9776	20	46.35	28.322	14	41.2857	34.1612	11	35.4545	29.4495
	Total BOB	17	17	6	9	2	0.4	4	0.266667	17	2	13	2	0.133333	9	0.6	17	2	13	2	0.133333	11	0.733333		17	57.6471		17	21.2941		17	10.8824		17	7.64706
	Total No BOB	11	11	5	6	0	0.454545	0	0	11	5	6	0	0.454545	0	0	11	5	6	0	0.454545	2	0.181818		11	69.7273		11	42.2727		11	30.2727		11	19.0909
																				Total Jt Repl		13
																				Mean to Jt Rep		10.1538				P Values - Initial vs ___	6 mo	1 yr	2 yr
																										SANE All Pt	0.06	0.04	0.01
																										SANE Knee Pt	0.02	0.01	0.003
																										KOOS	0.03	0.03	0.06
																										Womac	0.01	0.005	0.01
[truncated: 59 more columns]
